# Supplementary material for: Sand Play for 0–8-Year-Old Children’s Health and Development: A Systematic Review Protocol
Source: Int J Environ Res Public Health. 2021 Sep 26;18(19):10112. doi: 10.3390/ijerph181910112 (PMC8508018; doi:10.3390/ijerph181910112)
Supplement: Supplementary file 1 [file ijerph-18-10112-s001.zip]

Archive with 1 entries (1 files):
- ijerph-1379270 Supplementary corrected file 1.pdf
